# Supplementary material for: OsMFT1 increases spikelets per panicle and delays heading date in rice by suppressing Ehd1, FZP and SEPALLATA-like genes
Source: J Exp Bot. 2018 Jun 21;69(18):4283–93. doi: 10.1093/jxb/ery232 (PMC6093437; doi:10.1093/jxb/ery232)
Supplement: Supplementary Table S2 [file ery232_suppl_supplementary_table_s2.xlsx]

## Sheet: upregulated genes
Differential expressed genes_upregulated
gene_id	readcount_MFT1-OX	readcount_ZH11	log2FoldChange	pval	significant	annotaion	gene cloned
Os03g0115800	19133.3	19.6533	9.9271	1.5304e-59	TRUE	#UniProt: Expressed protein (Putative uncharacterized protein) n #Rice: cDNA expressed protein	#N/A
Os06g0498800	40509.9	50.4703	9.6486	4.5563e-255	TRUE	#UniProt: Putative uncharacterized protein n #Rice: cDNA osMFT1 MFT Like1 homologous to Mother of FT and TFL1 gene; contains Pfam profile PF01161: Phosphatidylethano #Arabidopsis: E12A11; phosphatidylethanolamine binding	#N/A
Os01g0537250	10418.1	19.3244	9.0745	2.4746e-70	TRUE	#UniProt: Putative uncharacterized protein P0014E04.6 n #Rice: cDNA circumsporozoite protein precursor, putative, expressed #Arabidopsis: proline rich family protein	#N/A
Os06g0141400	187.397	0.452988	8.6924	2.5535e-33	TRUE	#Rice: cDNA expressed protein	#N/A
Os07g0190600	336.572	1.15432	8.1877	0.0028142	TRUE	#N/A	#N/A
Os03g0105500	129.687	0.452988	8.1613	2.4134e-24	TRUE	#UniProt: Putative uncharacterized protein OSJNBa0009C08.9 (Putative uncharacterized protein) n #Rice: cDNA hypothetical protein #Arabidopsis: leucine rich repeat family protein / extensin family protein	#N/A
Os08g0496700	84.9342	0.452988	7.5507	1.2704e-16	TRUE	#N/A	#N/A
Os03g0739500	105.538	0.577158	7.5146	2.7853e-20	TRUE	#N/A	#N/A
Os03g0429900	80.8325	0.452988	7.4793	1.072e-08	TRUE	#UniProt: Putative uncharacterized protein OSJNBa0091B22.10 (Putative uncharacterized protein) n #Rice: cDNA retrotransposon protein, putative, unclassified #Arabidopsis: FUNCTIONS IN: molecular_function unknown; INVOLVED IN: biological_process unknown; LOCATED IN: cellular_component unknown; CONTAI	#N/A
Os09g0295300	60.3145	0.577158	6.7074	4.3204e-12	TRUE	#N/A	#N/A
Os04g0483450	37.9199	0.452988	6.3873	8.8148e-08	TRUE	#N/A	#N/A
Os06g0318533	910.335	11.7846	6.2714	3.3063e-79	TRUE	#Rice: cDNA hypothetical protein	#N/A
Os07g0560400	31.774	0.452988	6.1322	1.4736e-06	TRUE	#N/A	#N/A
Os09g0295000	26.6592	0.452988	5.879	1.4196e-05	TRUE	#UniProt: OsNAC protein like (Os09g0295000 protein) n #Rice: cDNA no apical meristem protein, putative, expressed #Arabidopsis: INVOLVED IN: lipid transport; CONTAINS InterPro DOMAIN/s: Bifunctional inhibitor/plant lipid transfer protein/seed storage (Int	#N/A
Os02g0186900	52.2466	1.15432	5.5002	0.00046991	TRUE	#UniProt: Putative cytochrome P450 (Os02g0186900 protein) n #Rice: cDNA cytochrome P450, putative, expressed #Arabidopsis: CYP71B6 (CYTOCHROME P450 71B6); electron carrier/ heme binding / iron ion binding / monooxygenase/ oxygen binding	#N/A
Os08g0466600	260.763	6.18088	5.3988	5.5173e-34	TRUE	#N/A	#N/A
Os01g0384450	51.4055	1.35897	5.2413	5.2464e-09	TRUE	#N/A	#N/A
Os06g0635500	33.497	1.03015	5.0231	2.662e-06	TRUE	#UniProt: NAM like protein (Putative uncharacterized protein) n #Rice: cDNA DNA binding protein, putative #Arabidopsis: DNA binding	#N/A
Os07g0689600	68.9386	2.63745	4.7081	5.5903e-11	TRUE	#UniProt: Nicotianamine synthase 3 n #Rice: cDNA nicotianamine synthase, putative, expressed #Arabidopsis: NAS3 (NICOTIANAMINE SYNTHASE 3); nicotianamine synthase	OsNAS3
Os02g0649300	114.696	4.94608	4.5354	2.9502e-16	TRUE	#UniProt: Homeobox leucine zipper protein HOX24 n #Rice: cDNA homeobox associated leucine zipper, putative, expressed #Arabidopsis: ATHB6; DNA binding / protein binding / sequence specific DNA binding / transcription activator/ transcription factor	#N/A
Os03g0348500	32.3031	1.6073	4.329	1.2685e-05	TRUE	#N/A	#N/A
Os09g0295200	8.75074	0.452988	4.2719	0.045951	TRUE	#N/A	#N/A
Os01g0613100	8.18544	0.577158	3.826	0.056214	TRUE	#UniProt: Conserved transmembrane protein like (Putative uncharacterized protein) n #Rice: cDNA integral membrane protein TmpA, putative, expressed #Arabidopsis: unknown protein	#N/A
Os01g0977300	61.6035	4.4931	3.7772	7.5552e-08	TRUE	#UniProt: Putative uncharacterized protein n #Rice: cDNA MYB family transcription factor, putative, expressed #Arabidopsis: MYBR1 (MYB DOMAIN PROTEIN R1); DNA binding / transcription factor	#N/A
Os04g0413100	23.2087	1.81195	3.679	0.0011473	TRUE	#UniProt: OSIGBa0134P10.7 protein n #Rice: cDNA expressed protein #Arabidopsis: unknown protein	#N/A
Os06g0246200	101.87	8.56999	3.5713	1.8974e-11	TRUE	#N/A	#N/A
Os04g0387900	13.047	1.15432	3.4986	0.01481	TRUE	#UniProt: OSIGBa0075F02.4 protein n #Rice: cDNA expressed protein #Arabidopsis: unknown protein	#N/A
Os09g0330700	11.6043	1.03015	3.4937	0.027094	TRUE	#UniProt: Ankyrin like protein (Putative uncharacterized protein) n #Rice: cDNA ankyrin repeat family protein, putative #Arabidopsis: ankyrin repeat family protein	#N/A
Os04g0387300	298.488	27.3978	3.4455	4.6632e-23	TRUE	#UniProt: OSIGBa0075F02.1 protein n #Rice: cDNA expressed protein #Arabidopsis: AGL79 (AGAMOUS LIKE 79); DNA binding / transcription factor	#N/A
Os06g0698748	833.218	84.3755	3.3038	3.8189e-05	TRUE	#UniProt: Putative uncharacterized protein n #Rice: cDNA expressed protein #Arabidopsis: actin binding	#N/A
Os01g0606900	11.039	1.15432	3.2575	0.032617	TRUE	#UniProt: Putative uncharacterized protein n #Rice: cDNA heat shock protein DnaJ, putative, expressed #Arabidopsis: heat shock protein binding	#N/A
Os02g0829850	432.509	45.6553	3.2439	9.3799e-09	TRUE	#UniProt: Putative uncharacterized protein n #Rice: cDNA expressed protein #Arabidopsis: unknown protein	#N/A
Os05g0296800	586.458	63.4092	3.2093	3.4001e-30	TRUE	#UniProt: Putative uncharacterized protein n #Rice: cDNA retrotransposon protein, putative, LINE subclass, expressed #Arabidopsis: HSP21 (HEAT SHOCK PROTEIN 21)	#N/A
Os06g0114366	17.8452	1.93612	3.2043	0.0081662	TRUE	#N/A	#N/A
Os01g0601000	47.4892	5.23121	3.1824	8.0429e-05	TRUE	#UniProt: Putative uncharacterized protein P0518F01.18 (Putative uncharacterized protein) (Os01g0601000 protein) n #Rice: cDNA conserved hypothetical protein #Arabidopsis: unknown protein	#N/A
Os02g0227100	81.7864	9.06667	3.1732	0.023547	TRUE	#UniProt: Putative uncharacterized protein n #Rice: cDNA expressed protein #Arabidopsis: FUNCTIONS IN: molecular_function unknown; INVOLVED IN: biological_process unknown; LOCATED IN: cellular_component unknown; BEST	#N/A
Os01g0930800	172.948	19.4049	3.1558	1.9004e-14	TRUE	#UniProt: Os01g0930800 protein (Fragment) n #Rice: cDNA Os1bglu5 beta glucosidase homologue, similar to G. max isohydroxyurate hydrolase, expressed #Arabidopsis: BGLU11 (BETA GLUCOSIDASE 11); hydrolase, hydrolyzing O glycosyl compounds	#N/A
Os06g0114400	162.958	19.2877	3.0788	2.436e-06	TRUE	#UniProt: Putative uncharacterized protein n #Rice: cDNA expressed protein #Arabidopsis: SR45; RNA binding / protein binding	#N/A
Os01g0259900	182.662	21.8377	3.0643	1.0272e-14	TRUE	#UniProt: Os01g0259900 protein n #Rice: cDNA expressed protein	SAD1L
Os08g0378000	12.1063	1.48313	3.029	0.039506	TRUE	#UniProt: Wall associated kinase 2 like (Os08g0378000 protein) n #Rice: cDNA wall associated kinase like 2, putative, expressed #Arabidopsis: WAK5 (WALL ASSOCIATED KINASE 5); kinase/ protein serine/threonine kinase	#N/A
Os05g0555450	30.2318	4.04011	2.9036	0.0092403	TRUE	#UniProt: Putative uncharacterized protein OJ1005_E12.6 n #Rice: cDNA hypothetical protein #Arabidopsis: actin binding	#N/A
Os09g0535200	26.0035	3.6676	2.8258	0.0025811	TRUE	#UniProt: Putative uncharacterized protein P0569E11.4 (Os09g0535200 protein) n #Rice: cDNA retrotransposon protein, putative, unclassified, expressed #Arabidopsis: structural constituent of cell wall	#N/A
Os01g0244000	30.2951	4.57357	2.7277	0.0020369	TRUE	#UniProt: Putative uncharacterized protein B1008C01.14 n #Rice: cDNA expressed protein #Arabidopsis: INVOLVED IN: lipid transport; CONTAINS InterPro DOMAIN/s: Bifunctional inhibitor/plant lipid transfer protein/seed storage (Int	#N/A
Os02g0658200	1895.04	290.66	2.7048	1.976e-35	TRUE	#UniProt: Os02g0658200 protein n #Rice: cDNA zinc finger protein, putative, expressed #Arabidopsis: unknown protein	#N/A
Os03g0233000	14.9916	2.38911	2.6496	0.035411	TRUE	#UniProt: Putative uncharacterized protein n #Rice: cDNA E2F related protein, putative, expressed #Arabidopsis: unknown protein	#N/A
Os08g0334900	44.7893	7.58354	2.5622	0.00013453	TRUE	#UniProt: Putative uncharacterized protein n #Rice: cDNA xyloglucan fucosyltransferase, putative, expressed #Arabidopsis: FT1 (FUCOSYLTRANSFERASE 1); fucosyltransferase/ transferase, transferring glycosyl groups	#N/A
Os05g0299000	22.8017	3.87225	2.5579	0.0096635	TRUE	#UniProt: Os05g0299000 protein n #Rice: cDNA expressed protein	#N/A
Os01g0165600	21.9243	4.12059	2.4116	0.012547	TRUE	#UniProt: Putative uncharacterized protein n #Rice: cDNA expressed protein #Arabidopsis: unknown protein	#N/A
Os01g0796000	16.4025	3.09044	2.408	0.031967	TRUE	#UniProt: Putative uncharacterized protein n #Rice: cDNA conserved hypothetical protein #Arabidopsis: leucine rich repeat family protein / extensin family protein	#N/A
Os09g0472200	43.7266	8.24117	2.4076	0.012792	TRUE	#N/A	#N/A
Os02g0671100	1395.65	273.187	2.353	0.017845	TRUE	#UniProt: Putative uncharacterized protein n #Rice: cDNA OsFBDUF13 F box and DUF domain containing protein, expressed #Arabidopsis: peptidyl prolyl cis trans isomerase cyclophilin type family protein	MAIF1
Os03g0764600	1041.42	207.087	2.3302	1.9823e-24	TRUE	#UniProt: Putative Myb like DNA binding protein (Os03g0764600 protein) (Myb like DNA binding domain, SHAQKYF class family protein, expressed) n #Rice: cDNA MYB family transcription factor, putative, expressed #Arabidopsis: myb family transcription factor	#N/A
Os09g0437500	1014.33	207.333	2.2905	0.0021718	TRUE	#UniProt: Os09g0437500 protein n #Rice: cDNA auxin repressed protein, putative, expressed #Arabidopsis: dormancy/auxin associated family protein	#N/A
Os03g0309300	177.443	36.515	2.2808	0.0040822	TRUE	#UniProt: Pherophorin C1 protein n #Rice: cDNA retrotransposon protein, putative, unclassified, expressed #Arabidopsis: leucine rich repeat family protein / extensin family protein	#N/A
Os01g0867400	140.663	29.8375	2.237	8.1129e-08	TRUE	#N/A	#N/A
Os07g0539100	346.267	75.2352	2.2024	1.3038e-05	TRUE	#UniProt: Putative beta 1,3 glucanase (Os07g0539100 protein) n #Rice: cDNA glucan endo 1,3 beta glucosidase precursor, putative, expressed #Arabidopsis: glycosyl hydrolase family 17 protein	#N/A
Os09g0481000	56.9003	12.4422	2.1932	0.0071175	TRUE	#N/A	#N/A
Os01g0362800	23.2403	5.15073	2.1738	0.016274	TRUE	#N/A	#N/A
Os01g0316600	538.531	119.587	2.171	0.000416	TRUE	#N/A	#N/A
Os07g0475900	1255.9	282.083	2.1545	2.0991e-22	TRUE	#UniProt: Putative uncharacterized protein n #Rice: cDNA serine/threonine protein kinase CTR1, putative, expressed #Arabidopsis: protein kinase family protein	#N/A
Os07g0239000	36.7893	8.32165	2.1443	0.0035032	TRUE	#UniProt: Putative uncharacterized protein P0565A07.132 (Putative uncharacterized protein) (Putative uncharacterized protein P0523A04.104) n #Rice: cDNA hypothetical protein	#N/A
Os03g0291500	3438.43	783.799	2.1332	0.0018115	TRUE	#UniProt: Asparagine synthetase, putative, expressed n #Rice: cDNA asparagine synthetase, putative, expressed #Arabidopsis: ASN2 (ASPARAGINE SYNTHETASE 2); asparagine synthase (glutamine hydrolyzing)	OsASN1|OsAS1
Os06g0713800	37.1013	8.5263	2.1215	0.0047	TRUE	#UniProt: Alpha amylase isozyme 2A n #Rice: cDNA alpha amylase precursor, putative, expressed #Arabidopsis: AMY1 (ALPHA AMYLASE LIKE); alpha amylase	#N/A
Os04g0392300	17.9085	4.12059	2.1197	0.040022	TRUE	#UniProt: Putative uncharacterized protein n #Rice: cDNA expressed protein #Arabidopsis: splicing factor PWI domain containing protein	#N/A
Os02g0576600	255.72	58.9437	2.1172	0.012695	TRUE	#UniProt: SUT5Z n #Rice: cDNA sucrose transporter BoSUT1, putative, expressed #Arabidopsis: SUC2 (SUCROSE PROTON SYMPORTER 2); carbohydrate transmembrane transporter/ sucrose transmembrane transporter/ sucrose:hydrogen sy	OsSUT5|OsSUT5Z
Os06g0340200	96.1632	22.247	2.1119	6.8154e-06	TRUE	#UniProt: Zinc finger (C3HC4 type RING finger) like n #Rice: cDNA zinc finger, C3HC4 type, domain containing protein, expressed #Arabidopsis: zinc finger (C3HC4 type RING finger) family protein	#N/A
Os05g0304600	45.4767	10.6303	2.0969	0.0011716	TRUE	#UniProt: Lipoxygenase n #Rice: cDNA lipoxygenase, putative, expressed #Arabidopsis: LOX5; electron carrier/ iron ion binding / lipoxygenase/ metal ion binding / oxidoreductase, acting on single donors with incorpo	#N/A
Os07g0591700	7462.73	1745.99	2.0957	0.00024703	TRUE	#UniProt: Putative uncharacterized protein OJ1174_G05.35 (Os07g0591700 protein) n #Rice: cDNA expressed protein	#N/A
Os06g0141600	327.598	78.574	2.0598	0.028973	TRUE	#UniProt: Os06g0141600 protein n #Rice: cDNA early nodulin 93 ENOD93 protein, putative, expressed #Arabidopsis: early nodulin related	#N/A
Os05g0424300	86.6618	20.8076	2.0583	1.8801e-05	TRUE	#UniProt: Putative uncharacterized protein n #Rice: cDNA cytochrome P450, putative, expressed #Arabidopsis: CYP71A25; electron carrier/ heme binding / iron ion binding / monooxygenase/ oxygen binding	#N/A
Os07g0512250	54.5078	13.1804	2.0481	0.002998	TRUE	#UniProt: Putative uncharacterized protein OSJNBb0041J06.104 (Putative uncharacterized protein) (Putative uncharacterized protein P0580A11.123) n #Rice: cDNA conserved hypothetical protein #Arabidopsis: unknown protein	#N/A
Os03g0403400	67.1115	16.2409	2.0469	0.052354	TRUE	#UniProt: Putative uncharacterized protein n #Rice: cDNA WD40 like Beta Propeller Repeat family protein, expressed #Arabidopsis: FUNCTIONS IN: molecular_function unknown; INVOLVED IN: biological_process unknown; LOCATED IN: plasma membrane, vacuole, plant ty	#N/A
Os03g0748300	197.35	48.2628	2.0318	0.055697	TRUE	#UniProt: Aldose 1 epimerase family protein, expressed (Os03g0748300 protein) n #Rice: cDNA aldose 1 epimerase, putative, expressed #Arabidopsis: carbohydrate binding / catalytic	#N/A
Os08g0153101	0	75.1064	#NAME?	1.6352e-16	TRUE	#N/A	#N/A
Os01g0322700	0	17.6734	#NAME?	0.00013087	TRUE	#N/A	#N/A
Os06g0517500	198.54	0	Inf	2.207e-36	TRUE	#N/A	#N/A
Os04g0390800	139.754	0	Inf	2.1835e-27	TRUE	#UniProt: OSIGBa0132D06.5 protein n #Rice: cDNA 11 beta hydroxysteroid dehydrogenase, putative, expressed #Arabidopsis: short chain dehydrogenase/reductase (SDR) family protein	#N/A
Os08g0207300	122.474	0	Inf	1.702e-24	TRUE	#UniProt: Putative uncharacterized protein OJ1734_E04.8 (Os08g0207300 protein) (Putative uncharacterized protein OJ1119_C05.29) n #Rice: cDNA expressed protein #Arabidopsis: formin homology 2 domain containing protein / FH2 domain containing protein	#N/A
Os06g0536333	75.3694	0	Inf	4.7172e-16	TRUE	#N/A	#N/A
Os01g0974600	52.8165	0	Inf	1.0031e-11	TRUE	#N/A	#N/A
Os02g0583300	69.2915	0	Inf	4.4474e-06	TRUE	#N/A	#N/A
Os05g0527700	23.9956	0	Inf	8.7201e-06	TRUE	#UniProt: Putative uncharacterized protein OJ1187_E11.8 (Os05g0527700 protein) n #Rice: cDNA glucosyl transferase, putative, expressed #Arabidopsis: protein binding / structural constituent of cell wall	#N/A
Os06g0652100	23.7106	0	Inf	9.3717e-06	TRUE	#UniProt: Putative uncharacterized protein n #Rice: cDNA gp176, putative #Arabidopsis: CONTAINS InterPro DOMAIN/s: Uncharacterized conserved protein UCP015417, vWA (InterPro:IPR011205), von Willebrand factor, type A	#N/A
Os06g0700750	60.934	0	Inf	1.1037e-05	TRUE	#N/A	#N/A
Os02g0252400	23.5569	0	Inf	2.4596e-05	TRUE	#UniProt: Dof zinc finger protein n #Rice: cDNA dof zinc finger domain containing protein, putative, expressed #Arabidopsis: Dof type zinc finger domain containing protein	RPBF|OsDof3
Os08g0517150	20.8571	0	Inf	3.8578e-05	TRUE	#N/A	#N/A

## Sheet: downregulated genes
Differential expressed genes_downregulated
gene_id	readcount_MFT1-OX	readcount_ZH11	log2FoldChange	pval	significant	annotaion	gene cloned
Os01g0702300	2.82193	1904.97	-9.3989	0.021855	TRUE	#UniProt: P69E protein like n #Rice: cDNA OsSub2 Putative Subtilisin homologue, expressed #Arabidopsis: SBT5.4; identical protein binding / serine type endopeptidase	#N/A
Os08g0460000	3.85756	603.521	-7.2896	0.03802	TRUE	#UniProt: Germin like protein 5 (Germin like protein 1) n #Rice: cDNA Cupin domain containing protein, expressed #Arabidopsis: GER1 (GERMIN LIKE PROTEIN 1); oxalate oxidase	OsGLP1
Os07g0669500	3.0119	179.827	-5.8998	0.010474	TRUE	#UniProt: Frizzy panicle (Fragment) n #Rice: cDNA AP2 domain containing protein, expressed #Arabidopsis: PUCHI; DNA binding / transcription factor	FZP|BFL1
Os08g0153000	0.501983	21.8377	-5.443	0.00010019	TRUE	#UniProt: MDR like ABC transporter n #Rice: cDNA ABC transporter, ATP binding protein, putative #Arabidopsis: ABCB19; ATPase, coupled to transmembrane movement of substances / auxin efflux transmembrane transporter	#N/A
Os03g0129400	0.470322	15.1165	-5.0063	0.04984	TRUE	#UniProt: Os03g0129400 protein (Fragment) n #Rice: cDNA expressed protein	#N/A
OS03G0215400	13.3443	273.573	-4.35763	0.04678	TRUE	#UniProt: MADS box transcription factor 1 n #Rice: cDNA OsMADS1 MADS box family gene with MIKCc type box, expressed #Arabidopsis: SEP1 (SEPALLATA1);DNA binding / transcription factor	OsMADS1
Os06g0492900	0.470322	9.14715	-4.2816	0.034766	TRUE	#UniProt: Os06g0492900 protein (Putative uncharacterized protein) n #Rice: cDNA OsFBD12 F box and FBD domain containing protein, expressed #Arabidopsis: protein binding / structural constituent of cell wall	#N/A
Os05g0591550	0.940643	17.593	-4.2252	0.001907	TRUE	#N/A	#N/A
Os09g0260000	0.501983	9.3518	-4.2195	0.029217	TRUE	#UniProt: Putative uncharacterized protein OJ1047_A06.125 n #Rice: cDNA OsFBX308 F box domain containing protein, expressed	#N/A
Os08g0475500	5.39517	80.6941	-3.9027	0.0045791	TRUE	#UniProt: Putative uncharacterized protein n #Rice: cDNA hypothetical protein	#N/A
Os02g0492600	0.940643	12.2376	-3.7015	0.019207	TRUE	#UniProt: Ankyrin like protein n #Rice: cDNA ankyrin repeat family protein, putative #Arabidopsis: ankyrin repeat family protein	#N/A
Os02g0644000	11.1657	145.17	-3.7006	4.7979e-15	TRUE	#UniProt: C13 cysteine proteinase n #Rice: cDNA vacuolar processing enzyme precursor, putative, expressed #Arabidopsis: BETA VPE (BETA VACUOLAR PROCESSING ENZYME); cysteine type endopeptidase	OsVPE3|REP-2
Os03g0633800	1.91295	24.8109	-3.6971	0.029859	TRUE	#UniProt: Auxin responsive protein IAA12 n #Rice: cDNA OsIAA12 Auxin responsive Aux/IAA gene family member, expressed #Arabidopsis: IAA7 (INDOLE 3 ACETIC ACID 7); transcription factor	#N/A/OsIAA12
Os01g0871600	0.972305	11.7041	-3.5895	0.026829	TRUE	#UniProt: OSJNBb0008G24.12 protein n #Rice: cDNA POT family protein, expressed #Arabidopsis: proton dependent oligopeptide transport (POT) family protein	#N/A
Os02g0753000	39.2088	471.421	-3.5878	4.72e-32	TRUE	#UniProt: Putative trehalose 6 phosphate phosphatase (Os02g0753000 protein) n #Rice: cDNA uncharacterized glycosyl hydrolase Rv2006/MT2062, putative, expressed #Arabidopsis: trehalose 6 phosphate phosphatase, putative	#N/A
Os02g0564600	0.972305	10.8349	-3.4781	0.030836	TRUE	#UniProt: Putative uncharacterized protein n #Rice: cDNA late embryogenesis abundant protein, putative, expressed #Arabidopsis: SAG21 (SENESCENCE ASSOCIATED GENE 21)	#N/A
Os02g0492500	1.00397	11.0833	-3.4646	0.029461	TRUE	#UniProt: Putative uncharacterized protein n #Rice: cDNA expressed protein #Arabidopsis: protein binding / structural constituent of cell wall	#N/A
Os05g0513100	10.4467	113.994	-3.4479	0.010499	TRUE	#UniProt: Putative uncharacterized protein n #Rice: cDNA TCP family transcription factor, putative, expressed #Arabidopsis: TCP5 (TEOSINTE BRANCHED1, CYCLOIDEA AND PCF TRANSCRIPTION FACTOR 5); transcription factor	#N/A
Os07g0115500	1.91295	18.9151	-3.3057	0.0054817	TRUE	#UniProt: Putative uncharacterized protein n #Rice: cDNA expressed protein #Arabidopsis: unknown protein	#N/A
Os04g0676600	1.91295	17.3883	-3.1842	0.0085937	TRUE	#UniProt: H0101F08.6 protein n #Rice: cDNA B3 DNA binding domain containing protein, expressed #Arabidopsis: ABI3 (ABA INSENSITIVE 3); DNA binding / basal transcription repressor/ transcription activator/ transcription factor	#N/A/OsLFL2
Os03g0832200	49.6192	448.576	-3.1764	1.106e-26	TRUE	#UniProt: Putative calreticulin (Os03g0832200 protein) (Calreticulin, putative, expressed) n #Rice: cDNA calreticulin precursor, putative, expressed #Arabidopsis: CRT1 (CALRETICULIN 1); calcium ion binding / unfolded protein binding	CRT
Os04g0455700	2.82193	25.0155	-3.1481	0.01492	TRUE	#N/A	#N/A
Os01g0608900	1.44263	12.6469	-3.132	0.025353	TRUE	#N/A	#N/A
Os06g0695500	1.88129	16.4823	-3.1311	0.012368	TRUE	#UniProt: Peroxidase 16 protein n #Rice: cDNA peroxidase precursor, putative, expressed #Arabidopsis: peroxidase, putative	#N/A
Os09g0415300	43.8804	380.032	-3.1145	9.2572e-18	TRUE	#UniProt: Putative uncharacterized protein n #Rice: cDNA expressed protein #Arabidopsis: AGP19 (ARABINOGALACTAN PROTEIN 19)	#N/A
Os01g0914100	1.47429	12.7343	-3.1106	0.031768	TRUE	#UniProt: Putative uncharacterized protein n #Rice: cDNA LTPL38 Protease inhibitor/seed storage/LTP family protein precursor, expressed #Arabidopsis: Encodes a ECA1 gametogenesis related family protein	#N/A
Os03g0676400	3.38724	27.2	-3.0054	0.016221	TRUE	#UniProt: Expressed protein (Os03g0676400 protein) (VQ motif family protein, expressed) n #Rice: cDNA VQ domain containing protein, putative, expressed #Arabidopsis: proline rich family protein	#N/A
Os07g0151650	2.85359	22.0424	-2.9494	0.0040748	TRUE	#N/A	#N/A
Os05g0390300	7.30812	56.1246	-2.9411	6.0667e-06	TRUE	#N/A	#N/A
Os09g0414500	1.91295	13.9691	-2.8684	0.030725	TRUE	#UniProt: Putative uncharacterized protein n #Rice: cDNA ZF HD protein dimerisation region containing protein, expressed #Arabidopsis: MIF2 (MINI ZINC FINGER 2); DNA binding	#N/A
Os08g0125300	1.94461	13.9254	-2.8402	0.027353	TRUE	#UniProt: Os08g0125300 protein n #Rice: cDNA retrotransposon protein, putative, unclassified, expressed #Arabidopsis: protein kinase family protein	#N/A
Os02g0731500	2.35161	16.7675	-2.8339	0.015262	TRUE	#UniProt: Putative uncharacterized protein n #Rice: cDNA AWPM 19 like membrane family protein, putative, expressed #Arabidopsis: AWPM 19 like membrane family protein	#N/A
Os07g0151700	10.5054	73.5428	-2.8075	4.9454e-07	TRUE	#UniProt: Putative uncharacterized protein n #Rice: cDNA expressed protein #Arabidopsis: unknown protein	#N/A
Os03g0836800	1.88129	12.7343	-2.7589	0.050951	TRUE	#UniProt: Putative uncharacterized protein n #Rice: cDNA hydrolase, putative, expressed #Arabidopsis: ILR1 (IAA LEUCINE RESISTANT 1); IAA Leu conjugate hydrolase/ IAA Phe conjugate hydrolase/ metallopeptidase	#N/A
Os05g0515200	1.91295	12.8147	-2.7439	0.044652	TRUE	#UniProt: Putative cytochrome P450 (Putative uncharacterized protein) (Os05g0515200 protein) n #Rice: cDNA cytochrome P450, putative, expressed #Arabidopsis: CYP71A21; electron carrier/ heme binding / iron ion binding / monooxygenase/ oxygen binding	#N/A
Os09g0388000	5.80217	37.7429	-2.7015	0.00037948	TRUE	#N/A	#N/A
Os02g0323000	2.41493	15.2476	-2.6585	0.032065	TRUE	#UniProt: Putative MDR like ABC transporter n #Rice: cDNA MDR like ABC transporter, putative, expressed #Arabidopsis: PGP11 (P GLYCOPROTEIN 11); ATPase, coupled to transmembrane movement of substances	#N/A
Os09g0418375	5.39517	34.0385	-2.6574	0.00094585	TRUE	#N/A	#N/A
Os08g0226800	5.96047	36.7128	-2.6228	0.00051127	TRUE	#UniProt: Putative speckle type POZ protein n #Rice: cDNA MBTB21 Bric a Brac, Tramtrack, Broad Complex BTB domain with Meprin and TRAF Homology MATH domain #Arabidopsis: BPM2 (BTB POZ AND MATH DOMAIN 2); protein binding	#N/A
Os03g0171300	11.5727	71.0364	-2.6178	2.9032e-06	TRUE	#UniProt: Putative uncharacterized protein n #Rice: cDNA expressed protein #Arabidopsis: KDR (KIDARI); transcription regulator	PGL1
Os01g0837600	2.38327	14.6267	-2.6176	0.034401	TRUE	#UniProt: Putative uncharacterized protein n #Rice: cDNA plant specific domain TIGR01589 family protein, expressed #Arabidopsis: Overexpression leads to PEL (Pseudo Etiolation in Light) phenotype.	#N/A
Os01g0972200	10.7587	65.8489	-2.6137	6.6866e-06	TRUE	#UniProt: Zinc transporter (Os01g0972200 protein) n #Rice: cDNA metal cation transporter, putative, expressed #Arabidopsis: ZIP2; copper ion transmembrane transporter/ transferase, transferring glycosyl groups / zinc ion transmembrane transporter	OsZIP1
Os07g0256700	1.94461	11.7409	-2.594	0.056615	TRUE	#UniProt: Leaf senescence related protein like protein (Putative uncharacterized protein) (Os07g0256700 protein) n #Rice: cDNA leaf senescence related protein, putative, expressed #Arabidopsis: unknown protein	#N/A
Os03g0162800	4.42286	25.7974	-2.5442	0.0054733	TRUE	#UniProt: Os03g0162800 protein n #Rice: cDNA 3 ketoacyl CoA synthase, putative, expressed #Arabidopsis: KCS20 (3 KETOACYL COA SYNTHASE 20); fatty acid elongase	#N/A
Os01g0801500	3.85756	22.0424	-2.5145	0.0094215	TRUE	#UniProt: Beta 1,3 glucanase n #Rice: cDNA glycosyl hydrolases family 17, putative, expressed #Arabidopsis: BGL2 (BETA 1,3 GLUCANASE 2); cellulase/ glucan 1,3 beta glucosidase/ hydrolase, hydrolyzing O glycosyl compounds	#N/A
Os02g0105300	2.88525	16.4823	-2.5142	0.029452	TRUE	#N/A	#N/A
Os06g0112300	8.2171	46.4739	-2.4997	0.00016222	TRUE	#UniProt: Putative uncharacterized protein n #Rice: cDNA B3 DNA binding domain containing protein, expressed	#N/A
Os09g0374900	5.23686	29.3707	-2.4876	0.050065	TRUE	#N/A	#N/A
Os03g0679700	21.1374	117.92	-2.4799	1.7761e-08	TRUE	#UniProt: Thiamine biosynthesis protein thiC, putative, expressed (Os03g0679700 protein) n #Rice: cDNA thiamine biosynthesis protein thiC, putative, expressed #Arabidopsis: THIC (ThiaminC); ADP ribose pyrophosphohydrolase/ catalytic/ iron sulfur cluster binding	#N/A
Os04g0482900	2.85359	15.8247	-2.4713	0.039526	TRUE	#UniProt: H0525D09.12 protein n #Rice: cDNA expressed protein #Arabidopsis: unknown protein	#N/A
Os01g0105900	632.749	3471.87	-2.456	2.756e-27	TRUE	#UniProt: Carbohydrate kinase like (Putative uncharacterized protein) (Os01g0105900 protein) n #Rice: cDNA kinase, pfkB family, putative, expressed #Arabidopsis: pfkB type carbohydrate kinase family protein	#N/A
Os05g0534500	17.6598	96.0152	-2.4428	0.00010493	TRUE	#UniProt: Putative uncharacterized protein OSJNBa0053E05.22 (Os05g0534500 protein) n #Rice: cDNA heavy metal associated domain containing protein, expressed #Arabidopsis: copper binding family protein	#N/A
Os07g0109700	147.732	801.592	-2.4399	7.6582e-13	TRUE	#UniProt: Putative uncharacterized protein n #Rice: cDNA expressed protein	#N/A
Os01g0778400	5.92881	31.9782	-2.4313	0.0025509	TRUE	#N/A	#N/A
Os06g0162800	178.009	956.723	-2.4262	0.0019231	TRUE	#UniProt: MADS box transcription factor 5 n #Rice: cDNA OsMADS5 MADS box family gene with MIKCc type box, expressed #Arabidopsis: SEP3 (SEPALLATA3); DNA binding / protein binding / transcription factor	OsMADS5
Os05g0356700	2.91691	15.4959	-2.4094	0.049617	TRUE	#UniProt: Putative uncharacterized protein n #Rice: cDNA PMR5, putative, expressed #Arabidopsis: unknown protein	#N/A
Os02g0297200	6.39913	33.1762	-2.3742	0.050775	TRUE	#UniProt: Putative uncharacterized protein OJ1654_A02.12 (Putative uncharacterized protein) (Os02g0297200 protein) n #Rice: cDNA expressed protein #Arabidopsis: protein kinase family protein	#N/A
Os07g0584100	26.3155	136.081	-2.3705	0.019312	TRUE	#UniProt: Os07g0584100 protein n #Rice: cDNA STE_PAK_Ste20_Slob_Wnk.5 STE kinases include homologs to sterile 7, sterile 11 and sterile 20 from yeast, e #Arabidopsis: protein kinase family protein	#N/A
Os07g0602100	38.2002	195.362	-2.3545	2.2371e-07	TRUE	#N/A	#N/A
Os02g0445100	4.86152	24.7672	-2.349	0.010691	TRUE	#UniProt: Putative uncharacterized protein n #Rice: cDNA OsSAUR8 Auxin responsive SAUR gene family member, expressed #Arabidopsis: auxin responsive protein, putative	#N/A
Os09g0509500	29.4495	149.042	-2.3394	5.0498e-09	TRUE	#UniProt: Os09g0509500 protein n #Rice: cDNA expressed protein #Arabidopsis: esterase/lipase/thioesterase family protein	#N/A
Os04g0526000	4.76654	23.0725	-2.2752	0.013815	TRUE	#UniProt: OSIGBa0115K01 H0319F09.3 protein n #Rice: cDNA TCP family transcription factor, putative, expressed #Arabidopsis: TCP family transcription factor, putative	#N/A
Os01g0760300	11.1973	54.0137	-2.2702	0.00014921	TRUE	#UniProt: Putative uncharacterized protein n #Rice: cDNA ATROPGEF7/ROPGEF7, putative, expressed #Arabidopsis: ROPGEF11 (RHO GUANYL NUCLEOTIDE EXCHANGE FACTOR 11); Rho guanyl nucleotide exchange factor	#N/A
Os02g0700400	4.89318	23.4082	-2.2582	0.034674	TRUE	#UniProt: Alternative oxidase n #Rice: cDNA transposon protein, putative, unclassified, expressed #Arabidopsis: AOX1A (ALTERNATIVE OXIDASE 1A); alternative oxidase	OsAOX1c|AOX1c
Os02g0656600	7.87342	36.9243	-2.2295	0.010661	TRUE	#UniProt: Putative uncharacterized protein n #Rice: cDNA AP2 domain containing protein, expressed #Arabidopsis: AP2 domain containing transcription factor TINY, putative	OsDREB4-1|CR223
Os09g0414900	5.30018	24.7235	-2.2218	0.013307	TRUE	#UniProt: Putative uncharacterized protein n #Rice: cDNA GASR10 Gibberellin regulated GASA/GAST/Snakin family protein precursor, expressed #Arabidopsis: gibberellin regulated family protein	#N/A
Os02g0692700	5.45849	25.3444	-2.2151	0.020062	TRUE	#UniProt: Putative zinc binding protein (Putative uncharacterized protein) (Os02g0692700 protein) n #Rice: cDNA zinc binding protein, putative, expressed #Arabidopsis: zinc binding family protein	#N/A
Os05g0201700	15.0866	69.0129	-2.1936	3.8463e-05	TRUE	#UniProt: Putative uncharacterized protein n #Rice: cDNA lachrymatory factor synthase, putative, expressed #Arabidopsis: unknown protein	#N/A
Os02g0202200	6.33581	28.9246	-2.1907	0.0069204	TRUE	#UniProt: Putative SPX (SYG1/Pho81/XPR1) domain containing protein (Os02g0202200 protein) n #Rice: cDNA SPX domain containing protein, putative, expressed #Arabidopsis: SPX2 (SPX DOMAIN GENE 2)	OsSPX2
Os01g0960900	8.28042	37.3704	-2.1741	0.0022028	TRUE	#N/A	#N/A
Os08g0447900	8.7824	39.5181	-2.1698	0.0020739	TRUE	#UniProt: Adenylyl cyclase associated protein n #Rice: cDNA adenylyl cyclase associated protein, putative, expressed #Arabidopsis: ATCAP1 (ARABIDOPSIS THALIANA CYCLASE ASSOCIATED PROTEIN 1); actin binding	#N/A
Os01g0339500	3.4189	15.2039	-2.1528	0.057515	TRUE	#UniProt: Putative uncharacterized protein n #Rice: cDNA no apical meristem protein, putative, expressed #Arabidopsis: FUNCTIONS IN: molecular_function unknown; INVOLVED IN: biological_process unknown; LOCATED IN: cellular_component unknown; EXPRES	#N/A
Os02g0133400	13.1419	57.7687	-2.1361	0.00022962	TRUE	#N/A	#N/A
Os05g0389800	17.1261	75.2513	-2.1355	0.020952	TRUE	#UniProt: Putative DEAD/DEAH RNA helicase (Os05g0389800 protein) n #Rice: cDNA ATP dependent RNA helicase, putative, expressed #Arabidopsis: ESP3 (ENHANCED SILENCING PHENOTYPE 3); ATP binding / ATP dependent RNA helicase/ ATP dependent helicase/ helicase/ nucleic acid	#N/A
Os07g0564500	7.65179	33.5855	-2.134	0.0067558	TRUE	#UniProt: Putative NADH dehydrogenase (Os07g0564500 protein) n #Rice: cDNA NADH ubiquinone oxidoreductase, mitochondrial precursor, putative, expressed #Arabidopsis: NDA1 (ALTERNATIVE NAD(P)H DEHYDROGENASE 1); NADH dehydrogenase	#N/A
Os06g0140400	11.636	50.9739	-2.1312	0.00062994	TRUE	#UniProt: Homeobox leucine zipper protein HOX28 n #Rice: cDNA homeobox associated leucine zipper, putative, expressed #Arabidopsis: ATHB4 (ARABIDOPSIS THALIANA HOMEOBOX LEUCINE ZIPPER PROTEIN 4); DNA binding / transcription factor	#N/A
Os04g0510900	8.2171	35.3538	-2.1052	0.004163	TRUE	#UniProt: Caleosin 1 n #Rice: cDNA caleosin related protein, putative, expressed #Arabidopsis: ATS1 (ARABIDOPSIS THALIANA SEED GENE 1); calcium ion binding	#N/A
Os03g0785800	21.1103	90.6161	-2.1018	0.00023346	TRUE	#UniProt: Transcription factor PCF6 n #Rice: cDNA TCP family transcription factor, putative, expressed #Arabidopsis: TCP family transcription factor, putative	#N/A
Os03g0273800	184.444	790.985	-2.1005	0.045289	TRUE	#UniProt: Putative uncharacterized protein n #Rice: cDNA haloacid dehalogenase like hydrolase family protein, putative, expressed #Arabidopsis: haloacid dehalogenase like hydrolase family protein	#N/A
Os04g0638901	11.0707	47.3431	-2.0964	0.00097307	TRUE	#N/A	#N/A
Os08g0154250	4.98817	21.0927	-2.0802	0.021795	TRUE	#UniProt: Putative pectinesterase n #Rice: cDNA monocopper oxidase, putative, expressed #Arabidopsis: SKS1 (SKU5 SIMILAR 1); copper ion binding / oxidoreductase	#N/A
Os02g0448000	4.45452	18.338	-2.0415	0.046851	TRUE	#UniProt: Putative uncharacterized protein n #Rice: cDNA DNA binding protein, putative, expressed #Arabidopsis: DNA binding protein related	#N/A
Os05g0171200	369.471	1493.74	-2.0154	4.4816e-17	TRUE	#UniProt: Putative uncharacterized protein P0685E10.11 (Os05g0171200 protein) n #Rice: cDNA embryo specific 3, putative, expressed #Arabidopsis: embryo specific protein related	#N/A
Os07g0274700	18.1255	72.6	-2.0019	0.00011347	TRUE	#UniProt: Putative uncharacterized protein n #Rice: cDNA B12D protein, putative, expressed #Arabidopsis: senescence associated protein, putative	#N/A
